# Supplementary material for: Predictive usefulness of RT-PCR testing in different patterns of Covid-19 symptomatology: analysis of a French cohort of 12,810 outpatients
Source: Sci Rep. 2021 Oct 27;11:21233. doi: 10.1038/s41598-021-99991-6 (PMC8551264; doi:10.1038/s41598-021-99991-6)
Supplement: Supplementary file 3 — Supplementary Information 3. [file 41598_2021_99991_MOESM3_ESM.csv]

	in	in	out	out	in	in	in	out	out	out	stat	count	stat	count	stat	count	stat	stat	stat	stat
	tested	non_tested	tested	non_tested	sum	freq_tested	freq_non_tested	sum	freq_tested	freq_non_tested	freq_among_all	freq_among_all	freq_among_positive	freq_among_positive	freq_among_negative	freq_among_negative	odd_ratio_tested_l	odd_ratio_tested	odd_ratio_tested_u	p
all	8768.0	4042.0	0.0	0.0	12810.0	0.6844652615144419	0.31553473848555813	0.0			1.0	12810.0	1.0	8768.0	1.0	4042.0
male	3100.0	1367.0	5668.0	2675.0	4467.0	0.6939780613387061	0.30602193866129396	8343.0	0.6793719285628671	0.3206280714371329	0.348711943793911	4467.0	0.35355839416058393	3100.0	0.33819891142998515	1367.0	1.0282332309193736	1.0702546515583842	1.1139933866542928	0.09005610998016382
female	5654.0	2672.0	3114.0	1370.0	8326.0	0.6790775882776844	0.3209224117223156	4484.0	0.6944692239072257	0.3055307760927743	0.6499609679937549	8326.0	0.644844890510949	5654.0	0.661058881741712	2672.0	0.8944122270704258	0.9309391813675169	0.968957862130146	0.0738052781623623
(17, 25]	833.0	419.0	7935.0	3623.0	1252.0	0.6653354632587859	0.33466453674121405	11558.0	0.6865374632289324	0.31346253677106767	0.09773614363778298	1252.0	0.09500456204379562	833.0	0.10366155368629391	419.0	0.852162566680045	0.9077209968223314	0.9669016691054585	0.12529797009210852
(25, 40]	2821.0	1412.0	5947.0	2630.0	4233.0	0.6664304275927239	0.33356957240727614	8577.0	0.6933659787804594	0.30663402121954064	0.3304449648711944	4233.0	0.3217381386861314	2821.0	0.34933201385452745	1412.0	0.8487785113455231	0.8835399665887197	0.9197250662273302	0.002036846944033963
(40, 55]	2967.0	1329.0	5801.0	2713.0	4296.0	0.6906424581005587	0.30935754189944137	8514.0	0.681348367394879	0.31865163260512097	0.33536299765807964	4296.0	0.338389598540146	2967.0	0.32879762493814946	1329.0	1.0027740908437477	1.0440937442481886	1.0871159882690526	0.2852471710340674
(55, 65]	1438.0	560.0	7330.0	3482.0	1998.0	0.7197197197197197	0.2802802802802803	10812.0	0.6779504254532002	0.32204957454679983	0.1559718969555035	1998.0	0.16400547445255476	1438.0	0.13854527461652646	560.0	1.1558169688042041	1.2198197232508299	1.2873665964353844	0.00022708203216767104
(65, 75]	474.0	233.0	8294.0	3809.0	707.0	0.6704384724186704	0.32956152758132956	12103.0	0.6852846401718582	0.3147153598281418	0.055191256830601096	707.0	0.05406021897810219	474.0	0.057644730331519047	233.0	0.860393165195445	0.9342634574246231	1.0144759898002402	0.40907964688452925
(75, 85]	198.0	71.0	8570.0	3971.0	269.0	0.7360594795539034	0.26394052044609667	12541.0	0.6833585838449885	0.31664141615501157	0.020999219359875098	269.0	0.022582116788321168	198.0	0.01756556160316675	71.0	1.1237624161337318	1.2921886042039878	1.4858580113218023	0.0664310154279675
(85, 105]	37.0	18.0	8731.0	4024.0	55.0	0.6727272727272727	0.32727272727272727	12755.0	0.684515876127009	0.31548412387299096	0.00429352068696331	55.0	0.004219890510948905	37.0	0.004453240969816922	18.0	0.7103054813247439	0.9473777981394501	1.2635756248616279	0.8511140257463441
smoker_current	835.0	801.0	7933.0	3241.0	1636.0	0.5103911980440098	0.4896088019559902	11174.0	0.7099516735278325	0.29004832647216755	0.12771272443403592	1636.0	0.09523266423357664	835.0	0.19816922315685304	801.0	0.4036325967414292	0.42588813019399535	0.44937079141884	5.971878475857623e-57
no_smoker	7933.0	3241.0	835.0	801.0	11174.0	0.7099516735278325	0.29004832647216755	1636.0	0.5103911980440098	0.4896088019559902	0.8722872755659641	11174.0	0.9047673357664233	7933.0	0.801830776843147	3241.0	2.225333775794835	2.348034446380304	2.477500598497525	5.97187847586887e-57
no_comorbidity	4347.0	1772.0	4421.0	2270.0	6119.0	0.7104101977447296	0.2895898022552705	6691.0	0.6607383051860708	0.33926169481392915	0.4776736924277908	6119.0	0.4957801094890511	4347.0	0.4383968332508659	1772.0	1.2123573457793444	1.2595959771315146	1.3086752277530735	1.5622594558800766e-09
any_comorbidity	4421.0	2270.0	4347.0	1772.0	6691.0	0.6607383051860708	0.33926169481392915	6119.0	0.7104101977447296	0.2895898022552705	0.5223263075722092	6691.0	0.504219890510949	4421.0	0.5616031667491341	2270.0	0.7641315269006417	0.7939053618425386	0.8248393128324448	1.5622594558803107e-09
respiratory	1069.0	766.0	7699.0	3276.0	1835.0	0.5825613079019074	0.41743869209809265	10975.0	0.701503416856492	0.29849658314350797	0.14324746291959406	1835.0	0.1219206204379562	1069.0	0.18951014349332013	766.0	0.5638870422977558	0.5938250432306661	0.6253525183536672	7.150091267042127e-24
cardio-vascular	1521.0	707.0	7247.0	3335.0	2228.0	0.6826750448833034	0.3173249551166966	10582.0	0.6848421848421848	0.31515781515781516	0.17392661982825916	2228.0	0.17347171532846714	1521.0	0.17491340920336468	707.0	0.9416520318731428	0.9900277713316082	1.040888730477327	0.8414361176560865
diabetes	686.0	264.0	8082.0	3778.0	950.0	0.7221052631578947	0.27789473684210525	11860.0	0.6814502529510961	0.3185497470489039	0.0741608118657299	950.0	0.07823905109489052	686.0	0.0653142008906482	264.0	1.1268473440122324	1.2146839591160306	1.3093673498668494	0.009568613099110975
obesity	1936.0	783.0	6832.0	3259.0	2719.0	0.7120264803236483	0.2879735196763516	10091.0	0.6770389455950847	0.3229610544049153	0.212256049960968	2719.0	0.2208029197080292	1936.0	0.19371598218703612	783.0	1.124848366827492	1.1794515180609022	1.2367052524418238	0.0004977511265070206
tiredness	7929.0	3358.0	839.0	684.0	11287.0	0.7024895897935678	0.29751041020643215	1523.0	0.5508864084044649	0.44911359159553516	0.8811085089773615	11287.0	0.9043111313868614	7929.0	0.830776843146957	3358.0	1.8211181161087193	1.925005022428781	2.0348182271087834	3.668627299497038e-32
fever	5255.0	1675.0	3513.0	2367.0	6930.0	0.7582972582972582	0.2417027417027417	5880.0	0.5974489795918367	0.40255102040816326	0.5409836065573771	6930.0	0.599338503649635	5255.0	0.41439881246907473	1675.0	2.033710130484662	2.113868743388097	2.1971868051855936	1.5962199168408057e-83
cough	6056.0	2336.0	2712.0	1706.0	8392.0	0.7216396568160153	0.2783603431839847	4418.0	0.6138524219103667	0.3861475780896333	0.6551131928181109	8392.0	0.6906934306569343	6056.0	0.5779317169717961	2336.0	1.5678865335487397	1.6308062593445662	1.6962509713619793	1.7940233546254903e-35
breathlessness	4291.0	2167.0	4477.0	1875.0	6458.0	0.664447197274698	0.33555280272530197	6352.0	0.7048173803526449	0.29518261964735515	0.5041373926619829	6458.0	0.4893932481751825	4291.0	0.5361207323107373	2167.0	0.7983060816145542	0.8293040396493004	0.8615056380225752	8.958652100966039e-07
aches	5153.0	2066.0	3615.0	1976.0	7219.0	0.713810777115944	0.28618922288405596	5591.0	0.6465748524414238	0.3534251475585763	0.563544106167057	7219.0	0.5877052919708029	5153.0	0.5111331024245424	2066.0	1.3122289774749472	1.3633534576138213	1.4164697490252216	5.082417432984364e-16
anorexia	4512.0	1367.0	4256.0	2675.0	5879.0	0.7674774621534275	0.23252253784657254	6931.0	0.6140528062328668	0.38594719376713316	0.4589383294301327	5879.0	0.5145985401459854	4512.0	0.33819891142998515	1367.0	1.994154233711384	2.0745444445055607	2.1581754206739907	3.995197447984065e-76
anosmia	4485.0	533.0	4283.0	3509.0	5018.0	0.8937823834196891	0.10621761658031088	7792.0	0.5496663244353183	0.45033367556468173	0.39172521467603433	5018.0	0.5115191605839416	4485.0	0.1318654131618011	533.0	6.550145446096403	6.893988143710532	7.255880486431858	0.0
ageusia	4427.0	639.0	4341.0	3403.0	5066.0	0.8738649822345046	0.12613501776549546	7744.0	0.5605630165289256	0.4394369834710744	0.39547228727556594	5066.0	0.504904197080292	4427.0	0.15809005442850074	639.0	5.175886618595426	5.431012809046031	5.698714501599018	6.090197198745388e-271
headache	455.0	220.0	8313.0	3822.0	675.0	0.674074074074074	0.32592592592592595	12135.0	0.6850432632880099	0.3149567367119901	0.05269320843091335	675.0	0.05189324817518248	455.0	0.05442850074220683	220.0	0.8739014241695373	0.9508710344148811	1.0346198084623093	0.5506374804187761
conjunctivitis	599.0	274.0	8169.0	3768.0	873.0	0.6861397479954181	0.3138602520045819	11937.0	0.6843427996984167	0.3156572003015833	0.06814988290398126	873.0	0.06831660583941605	599.0	0.0677882236516576	274.0	0.9349963806984745	1.0083661483282447	1.0874932888347155	0.9121835659092165
cutaneous	918.0	424.0	7850.0	3618.0	1342.0	0.684053651266766	0.31594634873323396	11468.0	0.6845134286710848	0.3154865713289152	0.10476190476190476	1342.0	0.10469890510948905	918.0	0.10489856506679862	424.0	0.9378272966739941	0.9978740535993276	1.0617654555142422	0.9726442420605171
digestive	4152.0	1906.0	4616.0	2136.0	6058.0	0.6853747111257841	0.3146252888742159	6752.0	0.683649289099526	0.31635071090047395	0.47291178766588604	6058.0	0.47354014598540145	4152.0	0.4715487382483919	1906.0	0.970355097566032	1.0080217356118846	1.0471504936849683	0.8338251168932946
cardiopulmonary	5086.0	2577.0	3682.0	1465.0	7663.0	0.6637087302622994	0.3362912697377006	5147.0	0.715368175636293	0.284631824363707	0.5982045277127245	7663.0	0.5800638686131386	5086.0	0.6375556655121227	2577.0	0.7550560418091476	0.7852641625443141	0.8166808433171752	7.170545390551915e-10
hospitalized	2258.0	702.0	6510.0	3340.0	2960.0	0.7628378378378379	0.23716216216216215	9850.0	0.6609137055837564	0.33908629441624366	0.23106947697111632	2960.0	0.2575273722627737	2258.0	0.17367639782285996	702.0	1.5726503943248977	1.6502597362812408	1.7316990521342823	2.500436995022699e-25
non_hospitalized	6510.0	3340.0	2258.0	702.0	9850.0	0.6609137055837564	0.33908629441624366	2960.0	0.7628378378378379	0.23716216216216215	0.7689305230288837	9850.0	0.7424726277372263	6510.0	0.8263236021771401	3340.0	0.5774675448182075	0.6059652174835456	0.6358692329894956	2.5004369950210495e-25
