# Supplementary material for: Predictive usefulness of RT-PCR testing in different patterns of Covid-19 symptomatology: analysis of a French cohort of 12,810 outpatients
Source: Sci Rep. 2021 Oct 27;11:21233. doi: 10.1038/s41598-021-99991-6 (PMC8551264; doi:10.1038/s41598-021-99991-6)
Supplement: Supplementary file 4 — Supplementary Information 4. [file 41598_2021_99991_MOESM4_ESM.csv]

	label	Number of patients	PCR+ patients	PCR- patients	PCR+ probability	Odds ratio	Odds ratio CI
0	(#0) Anosmia or ageusia	2551	1611	940	63%	1.0	[1.00-1.00]
1	(#1) Fever	1602	794	808	50%	0.16	[0.14-0.18]
2	(#2) Cardiopulmonary	847	326	521	38%	0.2	[0.19-0.22]
3	(#3) Digestive symptoms	637	280	357	44%	0.34	[0.31-0.38]
4	(#4)	442	209	233	47%	0.45	[0.41-0.50]
5	(#5)	195	71	124	36%	0.3	[0.26-0.35]
6	(#6) Myalgia	211	47	164	22%	0.14	[0.12-0.17]
7	(#7)	102	21	81	21%	0.14	[0.11-0.18]
8	(#8)	109	26	83	24%	0.17	[0.13-0.21]
9	(#9) Cough	755	468	287	62%	0.93	[0.85-1.02]
10	(#10) Cardiopulmonary	246	124	122	50%	0.56	[0.49-0.64]
11	(#11)	214	112	102	52%	0.61	[0.53-0.71]
12	(#12)	31	12	19	39%	0.36	[0.25-0.53]
13	(#13) Cardiopulmonary	509	343	166	67%	1.26	[1.14-1.40]
14	(#14)	372	264	108	71%	1.51	[1.34-1.71]
15	(#15)	138	80	58	58%	0.79	[0.67-0.95]
16	(#16) Cardiopulmonary	947	816	131	86%	6.34	[5.70-7.05]
17	(#17) Fever	673	595	78	88%	6.47	[5.69-7.36]
18	(#18) Short of breath	333	287	46	86%	4.21	[3.57-4.97]
19	(#19)	251	222	29	88%	5.02	[4.10-6.14]
20	(#20)	81	65	16	80%	2.43	[1.83-3.22]
21	(#21) Myalgia	340	307	33	90%	6.47	[5.36-7.81]
22	(#22)	98	88	10	90%	5.37	[3.84-7.52]
23	(#23)	243	220	23	91%	6.31	[5.04-7.88]
24	(#24) Fever	275	222	53	81%	2.67	[2.28-3.14]
25	(#25) Anorexia	91	68	23	75%	1.76	[1.38-2.24]
26	(#26)	27	22	5	81%	2.59	[1.57-4.26]
27	(#27)	64	46	18	72%	1.51	[1.14-1.99]
28	(#28) Cough	184	154	30	84%	3.21	[2.61-3.93]
29	(#29)	23	17	6	74%	1.66	[1.03-2.67]
30	(#30)	161	136	25	84%	3.37	[2.70-4.21]
