# Supplementary material for: Predictive usefulness of RT-PCR testing in different patterns of Covid-19 symptomatology: analysis of a French cohort of 12,810 outpatients
Source: Sci Rep. 2021 Oct 27;11:21233. doi: 10.1038/s41598-021-99991-6 (PMC8551264; doi:10.1038/s41598-021-99991-6)
Supplement: Supplementary file 5 — Supplementary Information 5. [file 41598_2021_99991_MOESM5_ESM.csv]

	label	Number of patients	PCR+ patients	PCR- patients	PCR+ probability	Odds ratio	Odds ratio CI
0	(#0) Anosmia or ageusia	12810	8082	4728	63%	1.0	[1.00-1.00]
1	(#1) Fever	7988	3946	4042	49%	0.16	[0.15-0.17]
2	(#2) Cardiopulmonary	4272	1717	2555	40%	0.23	[0.22-0.24]
3	(#3) Digestive symptoms	3265	1451	1814	44%	0.35	[0.34-0.37]
4	(#4)	2271	1090	1181	48%	0.47	[0.45-0.49]
5	(#5)	994	361	633	36%	0.3	[0.28-0.32]
6	(#6) Myalgia	1006	266	740	26%	0.18	[0.17-0.20]
7	(#7)	450	94	356	21%	0.14	[0.13-0.16]
8	(#8)	557	173	384	31%	0.25	[0.23-0.27]
9	(#9) Cough	3716	2229	1487	60%	0.83	[0.80-0.86]
10	(#10) Cardiopulmonary	1208	594	614	49%	0.53	[0.50-0.56]
11	(#11)	1016	524	492	52%	0.6	[0.56-0.64]
12	(#12)	193	71	122	37%	0.33	[0.29-0.39]
13	(#13) Cardiopulmonary	2508	1635	873	65%	1.12	[1.07-1.17]
14	(#14)	1808	1247	561	69%	1.36	[1.28-1.43]
15	(#15)	701	388	313	55%	0.71	[0.66-0.77]
16	(#16) Cardiopulmonary	4822	4136	686	86%	6.18	[5.89-6.47]
17	(#17) Fever	3422	3016	406	88%	6.34	[5.99-6.71]
18	(#18) Short of breath	1677	1446	231	86%	4.24	[3.94-4.57]
19	(#19)	1258	1108	150	88%	4.85	[4.44-5.30]
20	(#20)	418	338	80	81%	2.54	[2.24-2.88]
21	(#21) Myalgia	1745	1570	175	90%	6.27	[5.78-6.81]
22	(#22)	507	463	44	91%	6.47	[5.52-7.58]
23	(#23)	1238	1107	131	89%	5.57	[5.07-6.12]
24	(#24) Fever	1400	1120	280	80%	2.56	[2.38-2.74]
25	(#25) Anorexia	458	326	132	71%	1.46	[1.32-1.63]
26	(#26)	179	120	59	67%	1.19	[1.02-1.40]
27	(#27)	278	205	73	74%	1.66	[1.45-1.90]
28	(#28) Cough	943	794	149	84%	3.35	[3.06-3.67]
29	(#29)	131	100	31	76%	1.9	[1.54-2.33]
30	(#30)	812	694	118	85%	3.67	[3.32-4.06]
